# Supplementary material for: Predicting Placenta Accreta Spectrum Disorders in a Cohort of Pregnant Patients in the North-East Region of Romania—Diagnostic Accuracy of Ultrasound and Magnetic Resonance Imaging
Source: Diagnostics (Basel). 2022 Sep 1;12(9):2130. doi: 10.3390/diagnostics12092130 (PMC9497951; doi:10.3390/diagnostics12092130)
Supplement: Supplementary file 1 [file diagnostics-12-02130-s001.zip]

Archive with 1 entries (1 files):
- diagnostics-1799134-supplementary.pdf
